# Supplementary material for: A high-throughput, streamlined cloning protocol to generate guide RNAs for CRISPR activation
Source: Front Genome Ed. 2026 May 20;8:1787203. doi: 10.3389/fgeed.2026.1787203 (PMC13230216; doi:10.3389/fgeed.2026.1787203)
Supplement: Supplementary file 1 [file Table1.xlsx]

## Sheet: Calculation
ENTER	m =	60		Number of different clones that you would like to obtain
ENTER	n =	100		Total number of clones
CALCULATION	E (m,n)	90.8834		Number of colonies that you need to screen to obtain m different clones from n total clones

## Sheet: n =100
When n = 100				Expected screening
				Efficiency (%)
m	n-k	n/(n-k)	E(m,n)	m/E (m,n)
1	100	1	1	100
2	99	1.0101	2.0101	99.4975
3	98	1.02041	3.03051	98.9933
4	97	1.03093	4.06144	98.4873
5	96	1.04167	5.1031	97.9796
6	95	1.05263	6.15574	97.4701
7	94	1.06383	7.21957	96.9587
8	93	1.07527	8.29483	96.4456
9	92	1.08696	9.38179	95.9305
10	91	1.0989	10.4807	95.4136
11	90	1.11111	11.5918	94.8946
12	89	1.1236	12.7154	94.3738		Note:	n, total number of different clones; m, the number of clone you want to get from the mixture of the n clones. K, the number of clones you have already obtained each time when you pick up a single colony (k = 0, 1, 2, 3, …, m-1). E, expected number of colonies you need to screen. If you have 100 clones, for the first round screening, by balancing the expected number of clones and the screening eff…
13	88	1.13636	13.8518	93.8509
14	87	1.14943	15.0012	93.3259
15	86	1.16279	16.164	92.7989
16	85	1.17647	17.3404	92.2698
17	84	1.19048	18.5309	91.7385
18	83	1.20482	19.7357	91.2051
19	82	1.21951	20.9553	90.6694
20	81	1.23457	22.1898	90.1314
21	80	1.25	23.4398	89.5911
22	79	1.26582	24.7056	89.0485
23	78	1.28205	25.9877	88.5034
24	77	1.2987	27.2864	87.9559
25	76	1.31579	28.6022	87.4059
26	75	1.33333	29.9355	86.8533
27	74	1.35135	31.2869	86.2982
28	73	1.36986	32.6567	85.7403
29	72	1.38889	34.0456	85.1798
30	71	1.40845	35.4541	84.6165
31	70	1.42857	36.8826	84.0504
32	69	1.44928	38.3319	83.4813
33	68	1.47059	39.8025	82.9093
34	67	1.49254	41.295	82.3343
35	66	1.51515	42.8102	81.7562
36	65	1.53846	44.3487	81.1749
37	64	1.5625	45.9112	80.5904
38	63	1.5873	47.4985	80.0026
39	62	1.6129	49.1114	79.4114
40	61	1.63934	50.7507	78.8166
41	60	1.66667	52.4174	78.2183
42	59	1.69492	54.1123	77.6164
43	58	1.72414	55.8364	77.0107
44	57	1.75439	57.5908	76.4011
45	56	1.78571	59.3765	75.7875
46	55	1.81818	61.1947	75.1699
47	54	1.85185	63.0466	74.5481
48	53	1.88679	64.9334	73.9219
49	52	1.92308	66.8564	73.2914
50	51	1.96078	68.8172	72.6562
51	50	2	70.8172	72.0164
52	49	2.04082	72.858	71.3717
53	48	2.08333	74.9414	70.722
54	47	2.12766	77.069	70.0671
55	46	2.17391	79.2429	69.4068
56	45	2.22222	81.4652	68.741
57	44	2.27273	83.7379	68.0695
58	43	2.32558	86.0635	67.3921
59	42	2.38095	88.4444	66.7086
60	41	2.43902	90.8834	66.0186
61	40	2.5	93.3834	65.3221
62	39	2.5641	95.9476	64.6186
63	38	2.63158	98.5791	63.9081
64	37	2.7027	101.282	63.19
65	36	2.77778	104.06	62.4642
66	35	2.85714	106.917	61.7303
67	34	2.94118	109.858	60.9879
68	33	3.0303	112.888	60.2366
69	32	3.125	116.013	59.476
70	31	3.22581	119.239	58.7056
71	30	3.33333	122.572	57.925
72	29	3.44828	126.021	57.1335
73	28	3.57143	129.592	56.3306
74	27	3.7037	133.296	55.5156
75	26	3.84615	137.142	54.6879
76	25	4	141.142	53.8465
77	24	4.16667	145.309	52.9907
78	23	4.34783	149.656	52.1194
79	22	4.54545	154.202	51.2315
80	21	4.7619	158.964	50.3259
81	20	5	163.964	49.4012
82	19	5.26316	169.227	48.4556
83	18	5.55556	174.782	47.4876
84	17	5.88235	180.665	46.4949
85	16	6.25	186.915	45.4753
86	15	6.66667	193.582	44.4257
87	14	7.14286	200.724	43.343
88	13	7.69231	208.417	42.2231
89	12	8.33333	216.75	41.0611
90	11	9.09091	225.841	39.8511
91	10	10	235.841	38.5853
92	9	11.1111	246.952	37.2542
93	8	12.5	259.452	35.8448
94	7	14.2857	273.738	34.3394
95	6	16.6667	290.404	32.713
96	5	20	310.404	30.9274
97	4	25	335.404	28.9203
98	3	33.3333	368.738	26.5772
99	2	50	418.738	23.6425
100	1	100	518.738	19.2776

## Sheet: n =50
When n = 50 （second round cloning)
				Expected screening
				Efficiency (%)
m	n-k	n/(n-k)	E(m,n)	m/E (m,n)
1	50	1	1	100
2	49	1.02041	2.02041	98.9899
3	48	1.04167	3.06207	97.9728
4	47	1.06383	4.1259	96.9484
5	46	1.08696	5.21286	95.9166
6	45	1.11111	6.32397	94.8771
7	44	1.13636	7.46034	93.8296
8	43	1.16279	8.62313	92.7738
9	42	1.19048	9.8136	91.7094
10	41	1.21951	11.0331	90.6362
11	40	1.25	12.2831	89.5538
12	39	1.28205	13.5652	88.4619
13	38	1.31579	14.881	87.36
14	37	1.35135	16.2323	86.2478
15	36	1.38889	17.6212	85.1248
16	35	1.42857	19.0498	83.9905
17	34	1.47059	20.5204	82.8446
18	33	1.51515	22.0355	81.6863
19	32	1.5625	23.598	80.5153
20	31	1.6129	25.2109	79.3307
21	30	1.66667	26.8776	78.132
22	29	1.72414	28.6017	76.9185
23	28	1.78571	30.3874	75.6892
24	27	1.85185	32.2393	74.4433
25	26	1.92308	34.1624	73.18
26	25	2	36.1624	71.898
27	24	2.08333	38.2457	70.5962
28	23	2.17391	40.4196	69.2733
29	22	2.27273	42.6923	67.9279
30	21	2.38095	45.0733	66.5583
31	20	2.5	47.5733	65.1626
32	19	2.63158	50.2049	63.7388
33	18	2.77778	52.9826	62.2846
34	17	2.94118	55.9238	60.797
35	16	3.125	59.0488	59.273
36	15	3.33333	62.3822	57.7088
37	14	3.57143	65.9536	56.1001
38	13	3.84615	69.7997	54.4415
39	12	4.16667	73.9664	52.7266
40	11	4.54545	78.5119	50.9477
41	10	5	83.5119	49.0948
42	9	5.55556	89.0674	47.1553
43	8	6.25	95.3174	45.1124
44	7	7.14286	102.46	42.9435
45	6	8.33333	110.794	40.6161
46	5	10	120.794	38.0815
47	4	12.5	133.294	35.2605
48	3	16.6667	149.96	32.0085
49	2	25	174.96	28.0064
50	1	50	224.96	22.2261
